# Supplementary material for: Fat mass and obesity-associated protein (FTO) mediates signal transducer and activator of transcription 3 (STAT3)-drived resistance of breast cancer to doxorubicin
Source: Bioengineered. 2021 Jun 2;12(1):1874–89. doi: 10.1080/21655979.2021.1924544 (PMC8806322; doi:10.1080/21655979.2021.1924544)
Supplement: Supplemental Material [file KBIE_A_1924544_SM7492.zip]

Archive with 8 entries (8 files):
- Fig S1.tif
- Fig S2.tif
- Fig S3.tif
- Fig S4.tif
- Fig S5.tif
- Fig S6.tif
- Fig S7.tif
- Supplementary materials.docx
